# Supplementary material for: The Influence of FUT2 and FUT3 Polymorphisms and Nasopharyngeal Microbiome on Respiratory Infections in Breastfed Bangladeshi Infants from the Microbiota and Health Study
Source: mSphere. 2021 Nov 10;6(6):e00686-21. doi: 10.1128/mSphere.00686-21 (PMC8579893; doi:10.1128/mSphere.00686-21)
Supplement: DATA SET S1 [file msphere.00686-21-sd001.xlsx]

## Sheet: MGS_abundance
Supplementary Data S1: Relative abundance and annotation of all MGSs per sample. Abundance is the estimated proportion of non-host cells. This is based on number of reads aligned, but also takes into account gene/genome size and read length, adjusted for multi-mapped reads.
MGS	superkingdom	phylum	class	order	family	genus	species	subspecies	R2_2m	R3_2m	R4_2m	R4_4m	R5_2m	R6_2m	R6_4m	R7_2m	R8_2m	R9_2m	R9_4m	R10_4m	R11_2m	R12_2m	R13_2m	R13_4m	R14_2m	R14_4m	R15_2m	R15_4m	R17_2m	R17_4m	R18_4m	R19_2m	R19_4m	R20_2m	R20_4m	R21_2m	R22_2m	R22_4m	R23_2m	R23_4m	R24_2m	R24_4m	R25_2m	R25_4m	R26_2m	R26_4m	R27_2m	R27_4m	R28_2m
MGS002	Bacteria	Proteobacteria	Gammaproteobacteria	Pseudomonadales	Moraxellaceae	Acinetobacter	Acinetobacter pittii	unclassified	0	0.470435	0.113427	11.7125	0	3.01585	0.0411447	0.847018	0.00464043	0.633468	0.0136804	0	2.16563	0.76715	2.99716	0	0.285124	0	75.9854	0.531974	0.0738859	0	0	0.737517	0	0.195484	0	0.0300808	0	0	55.3544	0.385959	0	1.63445	0.070881	0	0.0799609	15.2817	0	0.15203	0.0824758
MGS003	Bacteria	Actinobacteria	Actinobacteria	Corynebacteriales	Corynebacteriaceae	Corynebacterium	Corynebacterium accolens	unclassified	6.22156	1.89322	1.8793	2.16436	0.178424	3.7204	9.28426	2.9782	1.19595	0.388697	0	0	1.14166	20.9761	0	0	0	0	0.889132	0	8.9612	0.146656	0.0729807	0.628786	0	2.19307	0	0	0.0639229	0	13.9387	0.615532	0.240144	0.472328	0	0	6.15597	2.83776	0	5.36693	1.49589
MGS004	Bacteria	Firmicutes	Bacilli	Bacillales	Staphylococcaceae	Staphylococcus	Staphylococcus aureus	unclassified	82.8439	17.4203	0	0	0	3.20002	0	0.734147	91.6369	2.80026	0	0	11.8103	8.43523	0	0	0	0	0	0	0.0117741	1.31485	0	0.536635	0.149418	0.0472643	0	0	0.0871673	0	0.212439	0	0.240896	0	0	0	14.9227	0	9.20463	0	2.17395
MGS005	Bacteria	Firmicutes	Bacilli	Bacillales	Staphylococcaceae	Staphylococcus	Staphylococcus epidermidis	unclassified	5.95728	7.54417	0.0562937	0	0.365808	1.23046	22.6355	5.20573	0.610632	0.0840703	0.565795	0	0	7.75312	0	0.115024	0	0.00953316	0.150138	0.0572566	14.2394	0	0	0.345308	0	0.173963	0	0	0.0357426	0	6.18012	0.067606	0.0191824	0.132051	0	0	42.3903	1.24672	7.81823	5.20618	0.482093
MGS006	Bacteria	Firmicutes	Bacilli	Bacillales	Staphylococcaceae	Staphylococcus	Staphylococcus haemolyticus	unclassified	0	1.39898	0	0	0	0	0.287128	0.329835	0	0.0201499	0.0520739	0	0	0.154855	0	0	0	0	0.0288729	0	0	0	0	0.0529684	0	0	0	0	0	0.0479891	0.201824	0	0	0	0	0	0.0497708	0	0.352727	0	0
MGS007	Bacteria	Proteobacteria	Betaproteobacteria	Burkholderiales	Comamonadaceae	Comamonas	Comamonas aquatica	unclassified	0	0	0	0	0	0	0	0.00768628	0	0	0	0	0	0	0	0	0	0	3.49242	0	0.00595812	0	0	0.0658317	0	0	0	0	0	0	0.860011	0	0	0	0	0	0	0	0	0	0
MGS008	Bacteria	Firmicutes	Bacilli	Lactobacillales	Streptococcaceae	Streptococcus	Streptococcus pneumoniae	unclassified	2.25058	61.2873	0.166225	33.8122	5.06326	36.035	1.74671	88.7031	0.00510031	15.8837	7.52811	10.9493	0	1.47556	0.234857	0.260798	14.914	64.007	3.29261	4.36759	0.190101	4.899	0.479295	9.77316	4.79933	27.8276	25.9994	23.6591	9.16229	8.09231	0.574435	54.7728	12.4329	35.1975	13.8672	39.61	13.201	3.45126	16.8196	28.0513	11.5377
MGS009	Bacteria	Actinobacteria	Actinobacteria	Corynebacteriales	Corynebacteriaceae	Corynebacterium	Corynebacterium propinquum	unclassified	0	0	0	1.82688	1.91874	0	0.0199933	0.520013	0	0.0463015	0.0132954	0	11.0846	15.3348	0	0.0482661	1.41068	0.0163345	0.102771	0.186868	0.00979178	0.252339	0	11.0489	0	7.7827	0.111471	0	3.57457	1.55606	0	0.0661935	6.26054	0.110822	2.31916	0.0906498	0	20.1412	0	0.49866	0
MGS010	Bacteria	Proteobacteria	Gammaproteobacteria	Pseudomonadales	Moraxellaceae	Moraxella	Moraxella nonliquefaciens	unclassified	0	0	0	0	0	0	0.0884979	0	0	0.0101209	0	85.1414	0	0	42.4611	50.0982	12.1044	0.123947	0	42.0068	0	0.248211	0	0.0399075	8.09296	0	55.4429	0	0.260633	0.301299	0	0.18448	0	0	10.5252	54.5653	0	0	0	0.0545001	0.0394215
MGS011	Bacteria	Proteobacteria	Alphaproteobacteria	Sphingomonadales	Sphingomonadaceae	Sphingobium	Sphingobium yanoikuyae	unclassified	0	0	0	0	0	0	0	0	0	0	0	0	0	0	0	0	0	0	2.52483	0	0	0	0	0.115797	0	0	0	0	0	0	1.22911	0	0.026803	0	0	0	0	0	0	0	0
MGS012	Bacteria	Firmicutes	Bacilli	Lactobacillales	Streptococcaceae	Streptococcus	unclassified	unclassified	0	0.047808	0	0	0.199748	0	0.908742	0.286487	0.0129349	0.0267786	0.0346023	0	0	0.585893	0.0243821	0.113653	0.0983418	0.0260277	0.142199	0	0.677145	0	0.0875388	0.120674	0	0	0	0.0913013	0	0	0.147794	0.196885	0.0837955	0.350229	0	0	14.8726	18.8346	0.243949	0.103	0.0943707
MGS013	Bacteria	Proteobacteria	Gammaproteobacteria	Pseudomonadales	Moraxellaceae	Moraxella	Moraxella lincolnii	unclassified	0	0	0	0	0	0	0.0360199	0	0	0	32.4664	0	0	0	0.0506344	4.30639	0	0.0144138	0	0	0	0	81.3135	0	9.41407	1.56466	5.8594	0	0	0	0	0.0681451	0	35.4248	0	0.0196468	0	0	0	0	0
MGS014	Bacteria	Firmicutes	Bacilli	Lactobacillales	Carnobacteriaceae	Dolosigranulum	Dolosigranulum pigrum	unclassified	2.04914	0.944706	1.15604	3.10985	24.9922	0.153415	13.0227	0	3.53785	3.86077	7.75607	0.790064	31.4244	18.0349	3.32793	1.29831	0.873131	2.08796	1.32912	3.16209	36.266	2.24263	2.51101	3.4038	6.88512	4.19897	1.88114	0.0498844	7.96568	3.07075	3.53282	4.9416	1.15508	3.5654	2.27744	0.549529	0.0125097	24.5178	11.1961	0.0984837	0
MGS015	Bacteria	Actinobacteria	Actinobacteria	Corynebacteriales	Corynebacteriaceae	unclassified	unclassified	unclassified	0	1.26819	0	0	19.2886	0	0	0	0	0	0	0	0	0	2.70596	2.145	0	0	0.023651	2.37814	0	3.5082	0	0	0.0382561	0	0	0	0.0427725	0.235859	0	0	0	0.0790118	0	0	0	0.65272	4.74676	0	0
MGS016	Bacteria	Actinobacteria	Actinobacteria	Corynebacteriales	Corynebacteriaceae	Corynebacterium	Corynebacterium pseudodiphtheriticum	unclassified	0	0	2.80121	0	0.118921	0	5.0883	0	0	1.13353	1.14128	0	5.60913	0	2.32693	1.57551	0	1.41662	0.0616804	1.77202	30.8705	0	2.94773	0	0.05076	0	0.774197	0.152199	0	1.21882	8.39717	3.66155	0.0174609	6.37063	0.512336	0.0221777	0	0	0	0.515104	0
MGS017	Bacteria	Proteobacteria	Alphaproteobacteria	Rhodobacterales	Rhodobacteraceae	unclassified	unclassified	unclassified	0	0	0	0	0	0	0	0	0	0	0	0	0	0	0	0	0	0	0	0	0	0	0	0	0	0	0	0	0	0	0	0	0	0	0	0	7.04142	0	0	0	0
MGS018	Bacteria	Proteobacteria	Gammaproteobacteria	Pseudomonadales	Moraxellaceae	Moraxella	Moraxella catarrhalis	unclassified	0	0	0	0.615583	0	0.177225	39.6956	0.00691668	0	74.7679	50.1881	2.98213	0	0	23.496	26.0115	69.3118	32.0504	0	0.0613925	0	0.184227	0.103137	65.8307	0.806169	33.7187	8.1574	0.0256118	0	0.268356	0	19.2459	58.4268	0.384316	8.27304	0.114946	0	0	16.3151	0	0.380373
MGS019	Bacteria	Proteobacteria	Gammaproteobacteria	Enterobacterales	Enterobacteriaceae	Klebsiella	Klebsiella pneumoniae	unclassified	0	0.668839	0	0	0	0	0.0684846	0	0	0.0078321	0	0	0	2.6312	0	0	0	0	0.00594142	0	0	0	0	0.0463239	43.2304	2.55816	0	0	0	0	0.100861	0.0629826	0	0	0	0	0.0133931	0	1.16047	0	0.0152533
MGS020	Bacteria	Proteobacteria	Alphaproteobacteria	Sphingomonadales	Sphingomonadaceae	Sphingomonas	unclassified	unclassified	0	0.21231	0.084005	0	0.321681	0.0822168	0.034281	0	0	0	0	0	0	0	0	2.28658	0	0	0.172496	0	0.326457	0	0.107654	0.803855	0	0	0	0	0	0	0.302925	0.592705	1.05198	0.971203	0	0.0163611	0	0.697666	0	0.7389	0.0559919
MGS021	Bacteria	Proteobacteria	Gammaproteobacteria	Pasteurellales	Pasteurellaceae	Haemophilus	Haemophilus influenzae	unclassified	0	1.65216	92.7725	38.3049	0.387409	50.1021	0.178904	0.00869481	0.773393	0.0897091	0.048808	0.0844002	0	17.215	21.7723	8.49023	0.0520181	0.0353363	0.0949163	36.7354	0.0112332	86.498	2.98197	1.73142	5.62952	19.3447	1.63386	75.7332	10.389	67.2329	0	0	19.926	10.8319	61.7037	5.0114	0.00807392	0	27.4521	58.2234	77.6088
MGS022	Bacteria	Firmicutes	Bacilli	Bacillales	Staphylococcaceae	Staphylococcus	Staphylococcus capitis	unclassified	0	4.54024	0.289851	0	0.40361	0	0	0.00711733	0	0	0	0	0	0.878345	0	0	0	0	0.150994	0	0.0533319	0	0	0	0	0.147646	0	0	0	0	0	0	0	0	0	0	0.0115659	0	4.62477	0	0
MGS025	Bacteria	Firmicutes	Bacilli	Bacillales	Bacillaceae	Bacillus	Bacillus thuringiensis	unclassified	0	0	0	0	0	0	0	0	2.09048	0	0	0	35.933	0	0	0	0	0	0	0	0	0	0.0855273	0	20.7867	0	0	0	60.1137	0	0	0	0	0	0	0	0	0	0	0	0
MGS026	Bacteria	Actinobacteria	Actinobacteria	Corynebacteriales	Corynebacteriaceae	Corynebacterium	unclassified	unclassified	0	0	0	0	44.1909	0	0	0	0	0	0	0.0162425	0	0	0.434345	2.07435	0	0	0	7.35341	0	0	0	0.0429941	0.00798068	0.0555385	0	0	0	0.103873	0	0	0	0	0	0	0	0	0	0	0
MGS027	Bacteria	Firmicutes	Bacilli	Bacillales	Bacillaceae	Bacillus	Bacillus cereus	unclassified	0	0	0	0	0	0	0.0291641	0	0.0288198	0	0.0258584	0	0	0.560247	0	0	0	0	0.017711	0	0	0	0	0	0	0	0	0	1.58978	0	0	0	0	0	0	0	0	0	0	0	0
MGS028	Bacteria	Firmicutes	Bacilli	Lactobacillales	Aerococcaceae	Aerococcus	Aerococcus viridans	unclassified	0	0	0	0	0	0.0691885	0	0.0108011	0	0.0329922	0.0511577	0	0	0	0	0	0	0.00897878	0.355396	0	0.0125589	0	0	0.260182	0	0	0	0	0	0	0.254923	0.0565996	0	0	0	0	0.0432534	1.04376	0	0.0710642	0
MGS029	Eukaryota	Basidiomycota	Malasseziomycetes	Malasseziales	unclassified	unclassified	unclassified	unclassified	0	0	0	0	0	0	0	0	0.0836401	0	0	0	0	0	0	0	0	0	0.0368087	0	0.616587	0	0	0	0	0	0	0	0	0	0	0	0	0	0	0	0.0317252	0	0	0	0
MGS033	Bacteria	Tenericutes	Mollicutes	Mycoplasmatales	unclassified	unclassified	unclassified	unclassified	0	0	0	0	0	0	0	0	0	0	0	0	0	0	0	0	0	0	0	1.14756	0	0	0	0	0	0	0	0	0	11.9837	0	0	0	0	0	0	0	0	0	0.0712575	0
MGS034	Bacteria	Actinobacteria	Actinobacteria	Propionibacteriales	Propionibacteriaceae	Cutibacterium	Cutibacterium acnes	unclassified	0	0	0	0	0.0972012	0.15941	0.0759628	0.00799896	0	0.00868732	0	0	0	0.193137	0.0346058	0	0.0478551	0.0147765	0.365756	0.094665	0.227351	0	0	0.274039	0	0	0	0.0222145	0	0	1.9578	0.055888	0.0237863	0.163745	0	0	0.0817053	4.38019	0	0	0
MGS035	Bacteria	Bacteroidetes	Bacteroidia	Bacteroidales	Prevotellaceae	unclassified	unclassified	unclassified	0	0	0	0	0	0	0	0	0	0	0.0245642	0	0	3.35759	0	0	0	0.0258678	0.996854	0	0.0158297	0	0	0.0562188	0	0.0363109	0	0	0	0	0	0	0	0.921384	0	0	0.0121904	0	0	0	0
MGS036	Bacteria	Firmicutes	Bacilli	Bacillales	Staphylococcaceae	unclassified	unclassified	unclassified	0	0	0	0	0	0	0	0	0	0	0	0	0	0	0	0	0	0	0.0118259	0	0	0	0	0	0	0	0	0	0	5.62477	0	0	0	0	0	0	0	0	0	0	0
MGS038	Bacteria	Firmicutes	Bacilli	Bacillales	Streptococcaceae	Gemella	Gemella haemolysans	unclassified	0	0	0	0	0	0	0.17484	0	0	0	0	0	0	0.979267	0	0	0	0.0141957	0.106838	0	0.0372298	0	0	0.0617032	0	0	0	0	0	0	0.335865	1.72818	0	0	0	0	0.0178395	0	0	0	0
MGS041	Bacteria	Firmicutes	Bacilli	Lactobacillales	Enterococcaceae	Enterococcus	Enterococcus faecalis	unclassified	0	0	0	0	0	0	0	0	0	0	0	0	0	0	0	0	0	0	0	0	0	0	0	0	0	0	0	0	0	0	0	0	0	0	0	0	0	0	0	0	0
MGS042	Bacteria	Firmicutes	Bacilli	Lactobacillales	Lactobacillaceae	Lactobacillus	Lactobacillus fermentum	unclassified	0	0	0	0	0	0	0.0722544	0	0	0	0	0	0	0	0	0	0	0	0	0	0.0176934	0	0	0	0	0	0	0	0	0	0	0	0	0	0	0	0.545783	0	0	0	0
MGS043	Bacteria	Firmicutes	Bacilli	Bacillales	Bacillaceae	Lysinibacillus	Lysinibacillus sphaericus	unclassified	0	0	0	0	0	0	0	0	0	0	0	0	0	0	0	0	0	0	0	0	0	0	6.79898	0	0	0	0	0	0	0	0	0	0	0	0	0	0	0	0	0	0
MGS044	Bacteria	Firmicutes	Bacilli	Bacillales	Staphylococcaceae	Macrococcus	Macrococcus caseolyticus	Macrococcus caseolyticus subsp. caseolyticus	0	0	0	0	0	0	0	0	0	0	0	0	0	0	0	0	0	0	0	0	0.010412	0	0	0	0	0	0	0	0	0	0	0	0	0	0	0	0	0	0	0	0
MGS045	Bacteria	Proteobacteria	Gammaproteobacteria	Pseudomonadales	Moraxellaceae	Moraxella	Moraxella lacunata	unclassified	0	0	0	0	0	0	0	0	0	0	0	0	0	0	0	0	0	0	0	0	0	0	0	0	0	0	0	0	0	0	0	0	0	0.146569	0	0	0	0	0	0	0
MGS046	Bacteria	Proteobacteria	Gammaproteobacteria	Enterobacterales	Erwiniaceae	Pantoea	Pantoea sp. PSNIH6	unclassified	0	0	0	0	0	0	0	0	0	0	0	0	0	0	0	0	0	0	0	0	0	0	0	0	0	0	0	0	0	0	0	0	0	0	0	0	0	0	0	0	0
MGS047	Bacteria	Proteobacteria	Gammaproteobacteria	Pseudomonadales	Pseudomonadaceae	Pseudomonas	Pseudomonas monteilii	unclassified	0	0	0	4.70345	0	0.255321	0	0.0683285	0	0.0608743	0	0	0	0	0	0	0	0	0.0672897	0	0	0	0	0	0	0	0	0	0	0	0	0	0	0	0	0	0	0	0	0	0
MGS048	Bacteria	Proteobacteria	Gammaproteobacteria	Pseudomonadales	Pseudomonadaceae	Pseudomonas	Pseudomonas psychrotolerans	unclassified	0	0	0	0	0	0	0	0	0	0	0	0	0	0	0	0	0	0	0.0207041	0	0.0181812	0	0	0	0	0	0	0	0	0	0	0	0	0	0	0	0.00933417	0	0	0.411511	0
MGS049	Bacteria	Proteobacteria	Gammaproteobacteria	Pseudomonadales	Pseudomonadaceae	Pseudomonas	Pseudomonas stutzeri	unclassified	0	0	0	0	0	0	0	0	0	0	0	0	0	0	0	0	0	0	0	0	0	0	0	0	0	0	0	0	0	0	0	0	0	0	0	0	0	0	0	0	0
MGS050	Bacteria	Bacteroidetes	Sphingobacteriia	Sphingobacteriales	Sphingobacteriaceae	Sphingobacterium	Sphingobacterium spiritivorum	unclassified	0	0	0	0	0	0	0	0	0	0	0	0	0	0	0	0	0	0	0	0	0	0	0	0	0	0	0	0	0	0	0	0	0	0	0	0	0	0	0	0	0
MGS051	Bacteria	Firmicutes	Bacilli	Bacillales	Staphylococcaceae	Staphylococcus	Staphylococcus cohnii	Staphylococcus cohnii subsp. cohnii	0	0	0	0	0	0	0	0	0	0	0	0	0	0	0	0	0	0	0	0	0	0	0	0	0	0	0	0	0	0	0	0	0	0	0	0	0	0	0	0	0
MGS052	Bacteria	Firmicutes	Bacilli	Bacillales	Staphylococcaceae	Staphylococcus	Staphylococcus sciuri	Staphylococcus sciuri subsp. sciuri	0	0	0.108843	0	0	0	0	0	0	0.015239	0	0	0	0.100383	0	0	0	0	0	0	0	0.37373	0	0	0.0641345	0	0	0	0.0259155	0	0.0981231	0.0653578	0	0	0	0	0	0.903949	0	0	0
MGS053	Bacteria	Firmicutes	Bacilli	Bacillales	Staphylococcaceae	Staphylococcus	Staphylococcus xylosus	unclassified	0	0	0	0	0	0	0	0	0	0	0	0	0	0	0	0	0	0	0	0	0	0	0	0	0	0	0	0	1.19359	0	0.137393	0	0	0	0	0	0	0	0	0	0
MGS054	Bacteria	Firmicutes	Bacilli	Lactobacillales	Streptococcaceae	Streptococcus	Streptococcus parasanguinis	unclassified	0	0	0	0	0	0	0	0	0	0	0	0	0	0	0	0	0	0	0	0	0	0	0	0	0	0	0	0	0	0	0	0	0	0	0	0	0	0	0	0	0
MGS055	Bacteria	Spirochaetes	Spirochaetia	Spirochaetales	Spirochaetaceae	Treponema	Treponema sp. J25	unclassified	0	0	0	0	0	0	0	0	0	0	0	0	0	0	0	0	0	0	0	0	0	0	0	0	0	0	0	0	0	0	0	0	0	0	0	0	0	0	0	0	0
MGS056	Bacteria	Proteobacteria	Gammaproteobacteria	Pseudomonadales	Moraxellaceae	Acinetobacter	Acinetobacter baumannii	unclassified	0	0	0	0	0	0.123373	0.128603	0	0	0	0	0	0	0	0.0374955	0	0.129628	0.0160104	0.209752	0	0.0279928	0	0	0.0927882	0	0	0	0	0.0128631	0	0.227281	0.208158	0	0.126727	0	0	0.017605	0	0	0	0
MGS057	Bacteria	Firmicutes	Bacilli	Bacillales	Staphylococcaceae	Staphylococcus	Staphylococcus gallinarum	unclassified	0	0	0	0	0	0	0	0	0	0	0	0	0	0	0	0	0	0	0	0	0	0	0	0	0	0	0	0	5.26931	0	0	0	0	0	0	0	0	0	0	0	0
MGS058	Bacteria	Firmicutes	Bacilli	Lactobacillales	Enterococcaceae	Enterococcus	Enterococcus hirae	unclassified	0	0	0	0	0	0	0	0	0	0	0	0	0	0	0	0	0	0	0	0	0	0	0	0	0	0	0	0	0	0	0	0	0	0	0	0	0	0	0	0	0
MGS059	Bacteria	Firmicutes	Bacilli	Bacillales	Staphylococcaceae	Staphylococcus	Staphylococcus auricularis	unclassified	0	0	0	0	0	0	0	0	0	0	0	0	0	0	0	0	0	0	0	0	0	0	0	0	0	0	0	0	0	0	0	0	0	0	0	0	0	0	0	0	0
MGS060	Bacteria	Firmicutes	Bacilli	Bacillales	Staphylococcaceae	Staphylococcus	Staphylococcus hominis	Staphylococcus hominis subsp. hominis	0	0.0437447	0	0	0.130551	0.275276	1.94868	0.159002	0	0.0350037	0	0.0364999	0	0.466923	0.0334648	0.153254	0	0.0738281	0.932037	0	0.456367	0	0	0.510684	0.0115291	0.10029	0	0	0.0229606	0	1.30725	0.146373	0	0.131955	0	0	0.245414	1.66109	0.0656514	0	0.136342
MGS061	Bacteria	Firmicutes	Bacilli	Bacillales	Staphylococcaceae	Staphylococcus	Staphylococcus arlettae	unclassified	0	0	0	0	0	0.289144	0.107165	0.0188077	0	0.0245115	0	0	0	0	0	0	0	0	0.046486	0	0.00874743	0	0	0.144976	0.0336387	0	0	0	0.147384	0.109456	0.631314	0.177401	0	0.165004	0	0	0.0078591	0	0	0	0
MGS064	Bacteria	Proteobacteria	Gammaproteobacteria	Pseudomonadales	Moraxellaceae	Acinetobacter	unclassified	unclassified	0	0	0	0	0	0	0.208334	0.0105301	0	0	0.0221664	0	0	0	0	0.0268235	0.0629982	0.0116714	0.130134	0.0311551	0.00816256	0	0	0	0	0	0	0	0	0	0	0.202326	0.0313132	0.615886	0	0	0.085559	0	0	0	0
MGS066	Bacteria	Proteobacteria	Gammaproteobacteria	Pseudomonadales	Moraxellaceae	Moraxella	Moraxella osloensis	unclassified	0	0.0996918	0.282033	3.33392	0.928255	0.401497	3.94105	0.0646366	0.010789	0.0287178	0.0680315	0	0	0	0.0305058	0.0748407	0.386699	0.0195387	7.94436	0.0521559	0.152589	0	0	0.924766	0	0.0548534	0.0366027	0.097913	0.0279072	0.153888	2.40386	12.3012	0.0262102	0.489742	0.224309	0	0.0961699	1.13566	0	0	0.0497146
MGS067	Bacteria	Firmicutes	Bacilli	Lactobacillales	Streptococcaceae	Lactococcus	Lactococcus lactis	Lactococcus lactis subsp. cremoris	0.677543	0.507845	0.290246	0.416262	1.41456	0.710168	0.177666	0.0249446	0.00890569	0.0406369	0	0	0.831233	0.100382	0.0323752	0.921355	0.323343	0.0276481	0.31084	0.0615023	6.69352	0.332201	2.5107	2.35011	0	0	0.103589	0.138551	0.0148087	0	1.61356	0.196071	0.0370886	1.71428	0.226719	0	0.0463266	3.21401	0	0.437653	5.8477
[truncated: 381 more columns]
